# Supplementary material for: Percentage of CD56+ monocytes at neutrophil engraftment is associated with the incidence of acute graft-versus-host disease
Source: Ann Hematol. 2026 Mar 2;105(4):153. doi: 10.1007/s00277-026-06897-2 (PMC12953352; doi:10.1007/s00277-026-06897-2)
Supplement: Supplementary file 2 — Supplementary Material 2 [file 277_2026_6897_MOESM2_ESM.xlsx]

## Sheet: Summary
	Data Contents:	Supplementary Tables S1–S6
	Article title:	Percentage of CD56+ monocytes at neutrophil engraftment is associated with the incidence of acute graft-versus-host disease
	Journal name:	Annals of Hematology
	Author names:	Ken Hashimoto1,2, Takahiko Sato1,2, Yuichi Ishikawa1, Yuki Okuhiro2, Daisuke Sugiyama2, He Zhang2, Sachiko Ito2, Yuichiro Inagaki3, Kotaro Miyao3, Masashi Sawa3, Takanobu Morishita4,5, Tatsunori Goto4, Tetsuya Nishida4, Nobuaki Fukushima6, Kazutaka Ozeki6, Ryo Hanajiri1, Seitaro Terakura1, Hiroyoshi Nishikawa2,7,8,9, Hitoshi Kiyoi1
	Affiliations:	1 Department of Hematology and Oncology, Nagoya University Graduate School of Medicine, Nagoya, Japan. 2 Department of Immunology, Nagoya University Graduate School of Medicine, Nagoya, Japan. 3 Department of Hematology and Oncology, Anjo Kosei Hospital, Anjo, Japan 4 Department of Hematology, Japanese Red Cross Aichi Medical Center Nagoya Daiichi Hospital, Nagoya, Japan 5 Department of Blood and…
	Lead contact:	Takahiko Sato
	E-mail:	t.sato@med.nagoya-u.ac.jp

## Sheet: Table S1
Table S1. Patient characteristics and clinical outcomes of the study cohort
	Patient ID	Age	Sex	Diagnosis	Stem cell source	HLA disparity *	Donor-patinet sex	Conditioning regimen	GVHD prophylaxis	HCT-CI	Day of neutrophil engraftment	CD56+ monocytes at neutrophil engraftment [% in CD45+ cells]	Acute GVHD	Details of acute GVHD	Chronic GVHD	Day of chronic GVHD onset	Severity of chronic GVHD	Post-transplant maintenance therapy	Post-transplant relapse	Day of relapse after HSCT	Additional therapy for post-transplant relapse	Last follow-up [days after HSCT]	Final clinical outcome
	#1	49	Female	AML	PB	8/8 matched	Male to female	MAC	Tac + MTX	0	13	26.3	No	see Table S6	No			No	No			139	Dead
	#2	29	Male	MDS	CB	≥ 4/6 matched	Female to male	MAC	Tac + MTX	1	21	6.6	Yes		No			No	No			429	Alive
	#3	60	Male	MDS	PB	8/8 matched	Male to male	MAC	Tac + MTX + ATG	0	15	10.3	Yes		N/A			No	No			113	Dead
	#4	19	Male	AML	CB	≥ 4/6 matched	Female to male	MAC	Tac + MTX	1	27	1.71	No		No			No	No			504	Alive
	#5	19	Male	ALL	CB	≥ 4/6 matched	Female to male	MAC	Tac + MTX	0	22	4.06	No		No			No	Yes	179	Inotuzumab ozogamicin	246	Alive
	#6	50	Male	ALL	BM	8/8 matched	Male to male	MAC	Tac + MTX	0	12	20.5	Yes		No			No	No			474	Alive
	#7	52	Female	ALL	BM	8/8 matched	Male to female	MAC	Tac + MTX	1	11	26.5	Yes		Yes	213	Mild	No	No			458	Alive
	#8	23	Female	ALL	BM	8/8 matched	Male to female	MAC	Tac + MTX	2	13	19.8	No		No			Ponatinib (day 68–)	No			441	Alive
	#9	54	Female	ALL	BM	7/8 matched	Female to female	MAC	Tac + MTX	0	20	25.4	No		Yes	307	Moderate	No	No			363	Alive
	#10	38	Male	AML	PB	8/8 matched	Female to male	MAC	Tac + MTX + ATG	0	12	17.8	No		No			No	Yes	200	N/A	207	Alive
	#11	19	Male	AML	PB	8/8 matched	Male to male	MAC	Tac + MTX + ATG	0	14	9.54	No		Yes	172	Moderate	No	Yes	313		473	Alive
	#12	53	Male	AML	CB	≥ 4/6 matched	Female to male	MAC	Tac + MTX	0	24	2.34	Yes		No			No	Yes	163	Azacitidine + Venetoclax	305	Dead
	#13	54	Male	AML	BM	8/8 matched	Female to male	MAC	Tac + MTX	0	14	3.73	No		No			No	No			210	Alive
	#14	26	Female	MDS	PB	8/8 matched	Female to female	MAC	Tac + MTX	0	12	9.98	Yes		Yes	100	Mild	No	Yes	266	Azacitidine	292	Alive
	#15	17	Female	AML	CB	≥ 4/6 matched	Male to female	MAC	Tac + MTX	0	22	1.93	No		No			No	No			506	Alive
	#16	49	Male	AML	PB	8/8 matched	Male to male	MAC	Tac + MTX + ATG	0	12	13.1	Yes		No			No	No			235	Alive
	#17	61	Male	AML	CB	≥ 4/6 matched	Male to male	MAC	Tac + MTX	0	15	1.68	No		Yes	223	Mild	No	No			223	Alive
	#18	26	Male	AML	PB	8/8 matched	Male to male	MAC	Tac + MTX	2	14	4.28	No		N/A			No	Yes	54	Azacitidine + Venetoclax	305	Dead
	#19	46	Female	AML	BM	8/8 matched	Female to female	MAC	Tac + MTX	1	13	4.91	No		No			No	Yes	181	Azacitidine	267	Alive
	#20	24	Male	ALL	BM	8/8 matched	Male to male	MAC	Tac + MTX	0	13	13.9	No		Yes	209	Mild	No	No			294	Alive
	#21	59	Female	ALL	PB	8/8 matched	Male to female	NMA/RIC	Tac + MTX	0	12	6.01	No		Yes	418	Mild	No	No			469	Alive
	#22	45	Female	ALL	CB	≥ 4/6 matched	Female to female	MAC	Tac + MTX	0	19	1.2	No		No			No	No			273	Alive
	#23	21	Male	MPAL	BM	8/8 matched	Male to male	MAC	Tac + MTX	0	16	9.67	Yes		Yes	274	Severe	No	No			428	Alive
	#24	36	Female	ALL	BM	8/8 matched	Female to female	MAC	Tac + MTX	0	14	14.9	No		No			No	Yes	168	Cytarabine + Methotrexate	318	Alive
	Abbreviations:
	AML: acute myeloid leukemia; MDS: myelodysplastic syndrome; ALL: acute lymphoblastic leukemia; MPAL: mixed phenotype acute leukemia; BM: bone marrow; PB: peripheral blood stem cells; CB: cord blood; HLA: human leukocyte antigen; MAC: myeloablative conditioning; NMA: non-myeloablative conditioning; RIC: reduced-intensity conditioning;
	GVHD: graft-versus-host disease; Tac: tacrolimus; MTX: methotrexate; ATG: anti-thymocyte globulin; HCT-CI: hematopoietic cell transplantation specific comorbidity index; HSCT: hematopoietic stem cell transplantation; N/A: not available
	* Allelic disparities are shown for BM and PB, and antigen disparities are shown for CB.

## Sheet: Table S2
Table S2. List of antibodies used in flow cytometry analyses
	Antibody	Fluorophore	Cat. #	Vender
	Anti-human CCR2	PE	339005	BioLegend
	Anti-human CD11b	BUV737	741826	BD Biosciences
	Anti-human CD11b	BV421	301323	BioLegend
	Anti-human CD14	BB790	custom-made	BD Biosciences
	Anti-human CD14	BV711	301837	BioLegend
	Anti-human CD16	APC-F750	302059	BioLegend
	Anti-human CD19	BB515	564456	BD Biosciences
	Anti-human CD19	PerCP-Cy5.5	561295	BD Biosciences
	Anti-human CD3	BV650	564003	BD Biosciences
	Anti-human CD3	AF700	300423	BioLegend
	Anti-human CD45	PerCP-Cy5.5	368503	BioLegend
	Anti-human CD56	BUV563	612929	BD Biosciences
	Anti-human CD56	BV605	362537	BioLegend
	Anti-human CD56	PE	362507	BioLegend
	Anti-human CX3CR1	APC	341610	BioLegend

## Sheet: Table S3
Table S3. List of dyes used in flow cytometry analyses
	Name	Cat. #	Vender
	eBioscienceTM Fixable Viability Dye eFluorTM 506	65-0866-14	Termo Fisher Scientific
	eBioscienceTM Fixable Viability Dye eFluorTM 660	65-0864-14	Termo Fisher Scientific
	eBioscienceTM Fixable Viability Dye eFluorTM 780	65-0865-14	Termo Fisher Scientific

## Sheet: Table S4
Table S4. Clinical profiles and sampling timelines for the RNA-sequencing cohort (N = 4)
	Patient ID	Stem cell source	Day of neutrophil engraftment	Day of cell sorting	Day of acute GVHD onset
	S1	PB	17	24	29
	S2	BM	19	21	-
	S3	PB	18	19	41
	S4	PB	21	23	-
	Abbreviations:
	GVHD: graft-versus-host disease; BM: bone marrow; PB: peripheral blood stem cells

## Sheet: Table S5
Table S5. Post-sorting purity of CD56+ and CD56- monocyte population
	Patient ID	Sorted subset	Post-sorting purity [%]
	S1	CD56+ monocytes	96.8
		CD56- monocytes	100
	S2	CD56+ monocytes	97.3
		CD56- monocytes	100
	S3	CD56+ monocytes	97
		CD56- monocytes	100
	S4	CD56+ monocytes	96.4
		CD56- monocytes	98.5

## Sheet: Table S6
Table S6. Clinical characteristics of patients with acute GVHD and their CD56+ monocyte percentages
	Patient ID	Percentage of CD56+ monocytes in CD45+ cells at neutrophil engraftment	Peak percentage of CD56+ monocytes in CD45+ cells	Day of acute GVHD onset	Days from CD56⁺ monocytes assessment at neutrophil engraftment to acute GVHD onset	Acute GVHD staging			Acute GVHD grade
						Skin	Liver	GI
	#2	6.6	6.6	27	6	3	-	-	II
	#3	10.3	11.7	80	65	-	1	3	III
	#6	20.5	20.5	32	20	1	-	-	I
	#7	26.5	26.5	23	7	3	-	-	II
	#12	2.34	2.34	42	13	1	-	-	I
	#14	9.98	9.98	21	7	3	-	-	II
	#16	13.1	13.1	39	27	1	-	-	I
	#23	9.67	19	23	2	-	-	3	III
	Abbreviations:
	GVHD: graft-versus-host disease; GI: gastrointestinal tract
